# Supplementary material for: Methylglyoxal Impairs Sister Chromatid Separation in Lymphocytes
Source: Int J Mol Sci. 2022 Apr 8;23(8):4139. doi: 10.3390/ijms23084139 (PMC9030103; doi:10.3390/ijms23084139)
Supplement: Supplementary file 1 [file ijms-23-04139-s001.zip]

Archive with 2 entries (2 files):
- Supplementary 1.xlsx
- Supplementary 2.pdf
